# Supplementary material for: Profiling the Nutritional, Phytochemical, and Functional Properties of Mung Bean Varieties
Source: Foods. 2025 Feb 8;14(4):571. doi: 10.3390/foods14040571 (PMC11854456; doi:10.3390/foods14040571)
Supplement: Supplementary file 1 [file foods-14-00571-s001.zip]

Archive with 1 entries (1 files):
- foods-3440692-supplementary.pdf
